# Supplementary material for: Gastrointestinal Mast Cell Tumor in an African Dormouse (Graphiurus sp.)
Source: Vet Sci. 2022 Sep 11;9(9):497. doi: 10.3390/vetsci9090497 (PMC9504026; doi:10.3390/vetsci9090497)
Supplement: Supplementary file 1 [file vetsci-09-00497-s001.zip]

Archive with 1 entries (1 files):
- vetsci-1886596-supplementary.pdf
